# Supplementary material for: A Million Years of Mammoth Mitogenome Evolution
Source: Mol Biol Evol. 2025 Apr 9;42(4):msaf065. doi: 10.1093/molbev/msaf065 (PMC11980863; doi:10.1093/molbev/msaf065)
Supplement: msaf065_Supplementary_Data [file msaf065_supplementary_data.zip]

Archive with 2 entries (2 files):
- Chacon-Duque-etal-2025_MBE_Suppl-mat_final.pdf
- Chacon-Duque-etal-2025_MBE_Suppl-tables.xlsx
