# Supplementary material for: A Million Years of Mammoth Mitogenome Evolution
Source: Mol Biol Evol. 2025 Apr 9;42(4):msaf065. doi: 10.1093/molbev/msaf065 (PMC11980863; doi:10.1093/molbev/msaf065)
Supplement: msaf065_Supplementary_Data [file msaf065_supplementary_data.zip › Chacon-Duque-etal-2025_MBE_Suppl-tables.xlsx]

## Sheet: S1
Table S1. Newly sequenced sample metadata
Lab ID	Field/Sample ID	Collection No.	Museum / Collection	Species assignment based on morphology [or age/geography]	Region	Country	Locality	Latitude N/S	Longitude E/W	Material	Geological period	Radiocarbon ID	Radiocarbon age	Radiocarbon error	Median calibrated age (IntCal 20)	Radiocarbon reference	Statigraphy date range	Stratigraphy context	Stratigraphy reference	GenBank accession number	Sequencing approach	Samples processed at	Mitogenome depth of coverage (X)	Mitogenome breadth of coverage (%)	Use in the analyses	Additional notes
L088	Chuk Mam 4-028			Mammuthus sp.	Siberia	Russia	Chukotka, South, downstream Main Algan R. mouth, Ice Bluff	64.4	171.3	Molar	Late Pleistocene	OxA-21037 (P24761)	>60400	infinite	NA	Palkopoulou et al. 2013				PV138980	mtDNA hybridisation capture	York / Postdam	318.259	99.3902	Dated with single-sample approach
L112		2815-24	RBINS	[M. primigenius]	Europe	Belgium	Goyet	50.4	5	Bone	Late Pleistocene	OxA-11294	32280	280	36625	Palkopoulou et al. 2013				PV138981	mtDNA hybridisation capture	York / Postdam	15.862	93.8458	Tip calibration reference
L119	Mammoth 4-009			[M. primigenius]	Siberia	Russia	Chukotka, South, Kanchalan River, Kanchalan	65.5	177.3	Molar	Late Pleistocene	OxA-21036 (P24760)	21040	90	25404	Palkopoulou et al. 2013				PV138982	mtDNA hybridisation capture	York / Postdam	372.504	98.9883	Test single-sample dating accuracy
L120	MAM-02	1000	GIN RAS	Mammuthus sp.	Siberia	Russia	Taimyr	74.5	102	Molar	Late Pleistocene	OxA-21045 (P24769)	>57300	infinite	NA	Palkopoulou et al. 2013				PV138983	mtDNA hybridisation capture	York / Postdam	152.001	99.5858	Dated with single-sample approach
L121	Chuk Mam 4-43			[M. primigenius]	Siberia	Russia	Chukotka, South, downstream Main Algan R. mouth, Ice Bluff	64.4	171.3	Molar	Late Pleistocene	OxA-21039 (P24763)	25870	110	30116	Palkopoulou et al. 2013				PV138984	mtDNA hybridisation capture	York / Postdam	346.889	99.0824	Test single-sample dating accuracy
L168	MAMM0705 LMP 165-222	165-222	IEM RAS	M. primigenius/trogontherii indet.	Siberia	Russia	Yakutia, Indigirka Lowland Bolshoy Khomus-Yuryakh R., Loc. 83	70	153.6	Molar (lower M3)	Middle Pleistocene	NA	NA	NA	NA	NA	Late Middle Pleistocene		Palkopoulou et al. 2013	PV138985	mtDNA hybridisation capture	York / Postdam	8.387	96.7004	Dated with single-sample approach
L169	MAMM0705 LMP 3491-8	3491-008	PIN RAS	M. primigenius/trogontherii indet.	Siberia	Russia	Yakutia, Kolyma Lowland, Krestovka R. Loc. 8	68.1	157.8	Molar (upper M3)	Middle Pleistocene	NA	NA	NA	NA	NA	Late Middle Pleistocene		Palkopoulou et al. 2013	PV138986	mtDNA hybridisation capture	York / Postdam	161.741	99.213	Dated with single-sample approach
L171	MAMM0705 LMP 3491-007	3491-007	PIN RAS	M. primigenius/trogontherii indet.	Siberia	Russia	Yakutia, Kolyma Lowland, Krestovka R. Loc. 8	68.1	157.8	Molar (upper M3)	Middle Pleistocene	NA	NA	NA	NA	NA	Late Middle Pleistocene		Palkopoulou et al. 2013	PV138987	mtDNA hybridisation capture	York / Postdam	270.201	98.9998	Dated with single-sample approach
L172	MAMM0705 LMP 835-571	835-571	GIN RAS	M. primigenius	Siberia	Russia	Yakutia, Kolyma Lowland, Bolshaya Chukochya R., Loc. 35	69.6	157.2	Molar (lower M3)	Middle Pleistocene	NA	NA	NA	NA	NA	Late Middle Pleistocene		This study	PV138988	mtDNA hybridisation capture	York / Postdam	541.402	99.3607	Dated with single-sample approach
L253	ZIN 35709	207-2005	ZIN RAS	[M. primigenius]	Europe	Russia	R Chepetsa, R Vyarka	58.3	50	Molar	Late Pleistocene	OxA-18472	39060	350	42662	Palkopoulou et al. 2013				PV138989	mtDNA hybridisation capture	York / Postdam	368.864	99.2659	Tip calibration reference
L258	Mamm0705 3491-423	3491-423	PIN RAS	M. primigenius	Siberia	Russia	Yakutia, Kolyma Lowland, Malyy Anyuy R., Stanchikovskiy Yar Bluff	68.4	161.5	Molar (lower M3)	Late Pleistocene	OxA-21012 (P24778)	51000	1300	NA	Palkopoulou et al. 2013				PV138990	mtDNA hybridisation capture	York / Postdam	269.725	98.6859	Dated with single-sample approach
L263	MAMM0705 3915-129	3915-129	PIN RAS	M. primigenius	Siberia	Russia	Yakutia, Indigirka Lowland, Shandrin R., Lower End of Great Loop, Loc. 1100	70.5	151	Molar (lower M3)	Late Pleistocene	OxA-21010 (P24776)	>52200	infinite	NA	Palkopoulou et al. 2013				PV138991	mtDNA hybridisation capture	York / Postdam	532.456	99.2123	Dated with single-sample approach
L285	V5125		Hunterian Museum	[M. primigenius]	Europe	Scotland	Ayrshire	55.4	-4.5	Tusk	Late Pleistocene	OxA-10964 (P12658)	30080	260	34534	Palkopoulou et al. 2013				PV138992	mtDNA hybridisation capture	York / Postdam	198.472	98.7746	Tip calibration reference
L287				[M. primigenius]	Europe	Russia	Bryansk Region, Yudinovo	53.1	33.4	Molar	Late Pleistocene	OxA-21004 (P24753)	14715	65	18046	Palkopoulou et al. 2013				PV138994	mtDNA hybridisation capture	York / Postdam	202.88	98.9345	Tip calibration reference
L290				[M. primigenius]	Europe	Russia	Bryansk Region, Yudinovo	53.1	33.4	Molar	Late Pleistocene	OxA-21006 (P24755)	14910	65	18223	Palkopoulou et al. 2013				PV138995	mtDNA hybridisation capture	York / Postdam	372.564	99.1953	Tip calibration reference
L317		RV2009	IVPP	cf. M. primigenius	East Asia	China	Jilin Province (Manchuria), Yushi	44.8	126.6	Molar	Late Pleistocene	OxA-21001 (P24750)	51600	1400	NA	Palkopoulou et al. 2013				PV138996	mtDNA hybridisation capture	York / Postdam	257.971	99.781	Dated with single-sample approach
L323		GIN 11749	GIN RAS	[M. primigenius]	Europe	Russia	Vologda Oblast, Totma	60	42.8	Bone	Late Pleistocene	OxA-21049 (P24773)	46600	700	49138	Palkopoulou et al. 2013				PV138997	mtDNA hybridisation capture	York / Postdam	168.558	98.7629	Test single-sample dating accuracy
MD177		3657-181	PIN RAS	cf. M. primigenius	Siberia	Russia	Allaikha river, section ANV-1	70.4	147.7	Mandible with molar (lower M3)	Middle Pleistocene	NZA-3712	>47000	infinite	NA	Hagelberg et al. 1994	>150,000	Presence of late Middle Pleistocene rodents (Dicrostonyx simplicior) in the fauna horizon	Hagelberg et al. 1994	PV138998	Shotgun sequencing	Stockholm	87.422	99.716	Dated with single-sample approach
MD227		3492-116	PIN RAS	M. primigenius	Siberia	Russia	Alazeya	70.5	154.5	Molar (upper M3)	Middle Pleistocene (Late Olyorian)	NA	NA	NA	NA	NA			This study	PV138999	Shotgun sequencing	Stockholm	21.263	99.337	Dated with single-sample approach
MD228		YG 812.20	Yukon Government	M. primigenius	North America	Canada	Yukon, Old Crow, Loc. 11	67.6	-139.8	Molar (upper M2)	Middle Pleistocene	NA	NA	NA	NA	NA	~200,000	Found in situ with middle Pleistocene deposits described by Froese et al. 2017	Froese et al. 2017	PV139000	Shotgun sequencing	Stockholm	10.223	95.3364	Dated with single-sample approach	Detailed description of this in Text S3
MD229		YG 431.1	Yukon Government	[M. primigenius]	North America	Canada	Klondike, central Yukon, Dominion Creek - Hollis mine, Loc 115015-0012	63.7	-138.5	Pelvic bone (L. innominate)	Middle Pleistocene	Mean of multiple measurements (N = 219)	47336	277	NA	Martinez de la Torre et al. 2019	300,000 - 700,000	Found ex situ, date based on glass fission-track ages on two tephra exposed at the site	Martinez de la Torre et al. 2019	PV139001	Shotgun sequencing	Stockholm	8.893	98.2002	Dated with single-sample approach	It is used as a radiocarbon blank for collagen extractions at UCIAMS KECK laboratory, radiocarbon estimate is the mean of multiple measurements (N = 219)
P035		3100-784	PIN RAS	cf. M. trogontherii	Siberia	Russia	Bol. Chukochya R., Loc. 23	69.6	157.2	Molar (upper M3)	Early Pleistocene (Early Olyorian)	NA	NA	NA	NA	NA	Early Olyorian		This study	PV139003	Shotgun sequencing	Stockholm	8.99	90.5373	Dated with single-sample approach
P045		3723-517	PIN RAS	M. primigenius	Siberia	Russia	Adycha, loc. 222	67.5	135.7	Molar (upper M3)	Middle Pleistocene (Late Olyorian)	NA	NA	NA	NA	NA	Late Olyorian		This study	PV139006	Shotgun sequencing	Stockholm	8.889	97.8328	Dated with single-sample approach
P048		3723-513	PIN RAS	M. primigenius/trogontherii indet.	Siberia	Russia	Adycha, Oskhordokh, Kotov's pit	67.5	135.7	Molar (lower M3)	Middle Pleistocene (Olyorian)	NA	NA	NA	NA	NA	Undefined Olyorian		This study	PV139007	Shotgun sequencing	Stockholm	496.405	99.633	Dated with single-sample approach	Incomplete specimen, no full plate number, but lamellar frequency and enamel thickness inclines more to trogontherii than primigenius
TB124	MKh-O447			[M. primigenius]	Siberia	Russia	Yakutia, Lena Delta, SE, Bykovskiy Peninsula, Mamontovy Khayata	71.8	129.4	Rib	Late Pleistocene	GIN-10234	14600	100	17870	Barnes et al. 2007				PV139008	mtDNA hybridisation capture	York / Postdam	224.677	98.9939	Test single-sample dating accuracy
TB127	BL-O208			[M. primigenius]	Siberia	Russia	New Siberian Islands: Bol. Lyakhovsky Isl, S.coast W of Zimovye R mouth	73.3	141.3	Pelvis fragment	Late Pleistocene	GIN-10708	25900	600	30187	Barnes et al. 2007				PV139009	mtDNA hybridisation capture	York / Postdam	39.966	98.6923	Test single-sample dating accuracy
TB129	BL-O443			[M. primigenius]	Siberia	Russia	New Siberian Islands: Bol. Lyakhovsky Isl, S.coast W of Zimovye R mouth	73.3	141.3	Tusk fragment	Late Pleistocene	GIN-10709	48000	2000	NA	Barnes et al. 2007				PV139010	mtDNA hybridisation capture	York / Postdam	235.31	98.0704	Dated with single-sample approach
TB159		PIN 3751-162	PIN RAS	M. primigenius	Siberia	Russia	Yakutia, Laptev Sea coast (E) Buor-Khaya Peninsula (btwn Lena & Yana Rs)	71.7	133	Molar (upper M3)	Late Pleistocene	AA-22599	>40800	infinite	NA	Barnes et al. 2007				PV139011	mtDNA hybridisation capture	York / Postdam	92.54	99.2484	Dated with single-sample approach
TB161	BL-O723			Mammuthus sp.	Siberia	Russia	New Siberian Islands: Bol. Lyakhovsky Isl, S.coast W of Zimovye R mouth	73.3	141.4	Atlas	Late Pleistocene	GIN-10700	>33000	infinite	NA	Barnes et al. 2007				PV139012	mtDNA hybridisation capture	York / Postdam	114.437	99.1477	Dated with single-sample approach
TB162	BL-O13	761-51		[M. primigenius]	Siberia	Russia	New Siberian Islands: Bol. Lyakhovsky Isl, S.coast W of Zimovye R mouth	73.3	141.3	Thoracic vertebra	Late Pleistocene	GIN-10660	37800	900	42165	Barnes et al. 2007				PV139013	mtDNA hybridisation capture	York / Postdam	136.51	98.7041	Test single-sample dating accuracy
TB182	ILC.06(1138a)			[M. primigenius]	Siberia	Russia	Khatanga River Mouth	72	102.5	Molar	Late Pleistocene	OxA-11839	46600	1100	49387	Barnes et al. 2007				PV139014	mtDNA hybridisation capture	York / Postdam	210.821	98.8037	Test single-sample dating accuracy
TB90	MKh-O326			[M. primigenius]	Siberia	Russia	Yakutia, Lena Delta, SE, Bykovskiy Peninsula, Mamontovy Khayata	73.3	141.3	Tibia juv fragment	Late Pleistocene	GIN-10263	33800	260	38809	Barnes et al. 2007				PV139015	mtDNA hybridisation capture	York / Postdam	264.962	99.5206	Test single-sample dating accuracy
TB92	BL-O240			Mammuthus sp.	Siberia	Russia	New Siberian Islands: Bol. Lyakhovsky Isl, S.coast W of Zimovye R mouth	73.3	141.3	Tusk fragment	Late Pleistocene	GIN-10710	>51000	infinite	NA	Barnes et al. 2007				PV139016	mtDNA hybridisation capture	York / Postdam	115.889	98.7038	Dated with single-sample approach
TB93	BL-O310			Mammuthus sp.	Siberia	Russia	New Siberian Islands: Bol. Lyakhovsky Isl, S.coast W of Zimovye R mouth	73.3	141.3	Pelvis	Late Pleistocene	GIN-10711	>44000	infinite	NA	Barnes et al. 2007				PV139017	mtDNA hybridisation capture	York / Postdam	177.669	99.2011	Dated with single-sample approach

## Sheet: S2
Table S2. Metadata for previously published mitogenomes included in this study
Sample ID	GeneBank accession number	Other IDs	Originally published in	Museum/ Colection ID	Museum/ Collection	Species	Mitochondrial clade	Region	Country	Locality	Latitude N/S	Longitude E/W	Geological period*	Radiocarbon ID	Radiocarbon age	Radiocarbon error	Median calibrated age (IntCal 20)	Radiocarbon reference	Statigraphy date range
Rogaev	DQ316067		Rogaev et al. 2006			M. primigenius	1	RU	Russia	Enmynveem River, Chukotka	68.2	165.9		MAG‐1000	32750	1000	37585	Rogaev et al. 2006
GM1	EU153444		Gilbert et al. 2007		Khatanga Ice Cave - CERPOLEX / Mammuthus	M. primigenius	1	RU	Russia	unknown; possibly Northern Yakutia (about 66 to 76N,106-160E)	67.8	124.3			n.d.
GM13	EU153445	Adams	Gilbert et al. 2007		Universita Degli Studi Di Parma, Italy	M. primigenius	1	RU	Russia	Bykovskiy Peninsula, Mamontovy y Khayata, Lena Delta, N-E Siberia	72.5	127.5		S12	35800	1200	40793	Gilbert et al. 2007
GM15	EU153446		Gilbert et al. 2008	Site 5	Universita Degli Studi Di Parma, Italy	M. primigenius	1	RU	Russia	Ayon Island, Russia	69.8	169		OxA 19605	13995	55	17026	Gilbert et al. 2008
GM18	EU153447		Gilbert et al. 2007	KOS-W-1	Institute of Animal and Plant Ecology RAS, Ekaterinburg	M. primigenius	1	RU	Russia	Gydan Peninsula, Taimyr, West Siberia	72.1	79.4		OxA 17116	17125	70	20681	Gilbert et al. 2007
GM19	EU153448	AP008987, Yukagir	Gilbert et al. 2008	Yukagir Mammoth	Zoological institute, Russian Academy of Sciences	M. primigenius	1	RU	Russia	Yukagir Village, Yakutsk, Russia	71.9	140.6		GrN28258, GrN28259, GrN24288	18560	50	22447	Gilbert et al. 2008
GM2	EU153449	Jarkov	Gilbert et al. 2007	2001/XXXA	Khatanga Ice Cave - CERPOLEX / Mammuthus	M. primigenius	1	RU	Russia	Jarkov mammoth, Bolshaya Balakhnya River, Taimyr Peninsula	73.3	105.4		UtC-8138 / S10	20380	140	24501	Gilbert et al. 2007
GM22	EU153452		Gilbert et al. 2007	LDR-P74	Lena Delta Reserve	M. primigenius	1	RU	Russia	Bol'shoy Lyakhovsky Islands, Bol'shoy Eterikan River, Novosibirsk Islands N-E Siberia	73.6	142.7		OxA 17111	50200	900	53364	Gilbert et al. 2007
GM26	EU153454		Gilbert et al. 2007	F-0308	Ice Age Museum, Moscow	M. primigenius	1	RU	Russia	Indigirka River, N-E Siberia	68.6	147.1		OxA 17114	24740	110	28979	Gilbert et al. 2007
GM3	EU153455	Fishhook	Gilbert et al. 2007		Khatanga Ice Cave - CERPOLEX / Mammuthus	M. primigenius	1	RU	Russia	Fishhook mammoth, Upper Taimyra River Estuary, Taimyr Peninsula	74.2	99.6		Beta-148647 / S11	20620	70	24853	Gilbert et al. 2007
GM4	EU153456		Gilbert et al. 2007		palaeoart.com	M. primigenius	1	RU	Russia	unknown; possibly Northern Yakutia (about 66 to 76N,106-160E)	67.8	124.3		OxA-17098	18545	70	24853	Gilbert et al. 2007
GM5	EU153457		Gilbert et al. 2007		palaeoart.com	M. primigenius	1	RU	Russia	unknown; possibly Northern Yakutia (about 66 to 76N,106-160E)	67.8	124.3			n.d.
GM8	EU153458	Dima	Gilbert et al. 2007		Zoological institute, Russian Academy of Sciences	M. primigenius	1	RU	Russia	Dima mammoth, Susuman District, Berelyokh River Basin, Kirgilyakh Creek, Magadan Region	62.7	147.9		OxA 17102	46900	700	49486	Gilbert et al. 2007
Huntington	JF912199		Enk et al. 2011	CEUM897		M. columbi	1	US	USA	Huntington Reservoir, East of Fairview, Utah, USA	39.6	-111.3			11220	110		Gillette and Madsen 1993
EID02	JF912200	IK-99-70 ; MPH	Enk et al. 2011	IK-99-70		Mammuthus sp	1	US	USA	Upper Ikpikpuk R., North Slope, Alaska	70.5	-154.3		Beta-264909	41510	480	44447	Enk et al. 2011
SEP01	KX027489	4 57/236	Enk et al. 2016	2002/472		M. primigenius	1	RU	Russia	Taimyr Peninsula	74.4	107.8		UCIAMS38677	>48800	infinite		Debruyne et al 2008
L200s	KX027490	MPG	Enk et al. 2016	2005/915		M. primigenius	1	RU	Russia	Taimyr Peninsula	73.8	102		Beta-210777	27740	220	31655	Debruyne et al 2008
SEP69	KX027491		Enk et al. 2016	AM104		M. primigenius	1	US	USA	Cleary Creek, Alaska	65.2	-147.5		AA14906	42764	1737	45909	Debruyne et al 2008
SEP68	KX027492		Enk et al. 2016	AM8744		M. primigenius	1	US	USA	Ester Creek, Alaska	64.8	-148		AA14896	16789	108	20296	Debruyne et al 2008
SEP62	KX027495	Ber23	Enk et al. 2016	Ber28		M. primigenius	1	RU	Russia	Berelekh	70.4	144		UCIAMS38670	12125	30	14036	Debruyne et al 2008
SSEP39	KX027519	1473	Enk et al. 2016	DMNS23		M. sp	1	US	USA	nd, CO	39.1	-105.1		UCIAMS131692	12475	40	14657	Enk et al. 2016
SVEP5681	KX027525	La sena	Enk et al. 2016	DMNS28b		M. columbi	1	US	USA	La Sena, NE	40.4	-100.2		AA-6972	18440	145	22362	Holen 2006
SEP58	KX027513	3995	Enk et al. 2016	DMNS38		M. columbi	1	US	USA	Dent, CO	40.3	-104.8		Average of 3	10990	25	12891	Waters & Stafford 2007
SEP59	KX027514	1899	Enk et al. 2016	DMNS40		M. columbi	1	US	USA	Dent, CO	40.3	-104.8		Average of 3	10990	25	12891	Waters & Stafford 2007
SVEP41	KX027515	1893-198	Enk et al. 2016	DMNS43b		M. columbi	1	US	USA	Dent, CO	40.3	-104.8		Average of 3	10990	25	12891	Waters & Stafford 2007
SVEP43	KX027516	3802	Enk et al. 2016	DMNS44		M. columbi	1	US	USA	Dent, CO	40.3	-104.8		Average of 3	10990	25	12891	Waters & Stafford 2007
SSEP38	KX027517	3810	Enk et al. 2016	DMNS47		M. columbi	1	US	USA	Dent, CO	40.3	-104.8		Average of 3	10990	25	12891	Waters & Stafford 2007
SVEP57	KX027518	1636	Enk et al. 2016	DMNS49		M. columbi	1	US	USA	Dent, CO	40.3	-104.8		Average of 3	10990	25	12891	Waters & Stafford 2007
SVEP82	KX027506	VEP82 / Chittenango	Enk et al. 2016	HP1133		M. sp	1	US	USA	Near Chittenango, NY	43.1	-75.9		NOSAMS OS-93430	11250	65	13153	Feranec & Kozlowski 2012
EID27	KX027536	Randolph	Enk et al. 2016	HP1134		M. primigenius	1	US	USA	East Randolph Fish Hatchery, NY	42.2	-78.9		NOSAMS OS-93354	10350	45	12199	Feranec & Kozlowski 2012
SEP02	KX027527	Mott	Enk et al. 2016	HP1135		M. sp	1	US	USA	Clayton Township, MI	43	-84		UCIAMS131696	12450	40	14609	Enk et al. 2016
EID25	KX027542	Scarborough	Enk et al. 2016	HP1137		M. sp (intermediate)	1	US	USA	Near Scarborough, ME	43.6	-70.3		OS-5636	12200	55	14112	Hoyle et al 2004
EID23	KX027535	SEP03, Poyser	Enk et al. 2016	HP1138		M. sp	1	US	USA	Near Goshen, IN	41.6	-85.9		BETA #92870	23050	180	27359	Dan
SEP50	KX027538	Riley	Enk et al. 2016	HP1726		M. sp (intermediate)	1	US	USA	Morrison Lake Country Club, Saranac, MI	42.9	-85.2		BETA #282797	12320	50	14297	Dan
EEP41	KX027528	NewBedInt	Enk et al. 2016	HP2133		M. sp	1	US	USA	New Bedford Sound, MA	41.6	-70.9
EID11	KX027521		Enk et al. 2016	IK-98-1087		M. sp	1	US	USA	Upper Ikpikpuk R., North Slope, Alaska	69.4	-154.7		CAMS 91795	>54000	infinite		Debruyne et al 2008
SEP65	KX027523		Enk et al. 2016	IK-99-5001		M. sp	1	US	USA	Upper Ikpikpuk R., North Slope, Alaska	69.4	-154.7		CAMS 91968	33530	340	38387	Debruyne et al 2008
EID13	KX027524		Enk et al. 2016	IK-99-524		M. sp	1	US	USA	Upper Ikpikpuk R., North Slope, Alaska	69.4	-154.7		CAMS 91811	>51000	infinite		Debruyne et al 2008
SVEP05	KX027534	497399	Enk et al. 2016	ISM01		M. primigenius	1	US	USA	Near Pekin, IL	40.5	-89.7		UCIAMS131694	17510	70	21140	Enk et al. 2016
SEP06	KX027507	Clear Lake	Enk et al. 2016	ISM04		M. primigenius	1	US	USA	Gravel Pit near Clear Lake, IL	39.8	-89.5		NZA 32590	20550	100	24755	Enk et al. 2016
SEP07	KX027559	494012	Enk et al. 2016	ISM07		M. jeffersonii	1	US	USA	Wyanet, IL	41.4	-89.7		NZA 28851	15947	60	19255	Saunders et al. 2010
SVEP08	KX027545	497415	Enk et al. 2016	ISM09		M. cf primigenius	1	US	USA	Near Toledo, IL	39.3	-88.2
SVEP48	KX027544	Tankersley	Enk et al. 2016	ISM10		M. sp	1	US	USA	Near Cleves, OH	39.2	-84.8
SVEP09	KX027530	408764	Enk et al. 2016	ISM12		M. sp	1	US	USA	North LaSalle County, IL	41.6	-88.9		UCIAMS131695	12495	45	14692	Enk et al. 2016
SEP52	KX027505	Brookings	Enk et al. 2016	ISM15		M. sp (intermediate)	1	US	USA	Near Brookings, SD	44.5	-96.9		CURL8895	12490	35	14686	Mandel 2004
SEP63	KX027532	NMC-49929	Enk et al. 2016	NMC-49929		M. primigenius	1	US	Canada	Dawson Area, Yukon	64.1	-139.4		AA17553	38600	2900	43883	Debruyne et al 2008
EID30	KX027504	VEP84, Bindloss	Enk et al. 2016	NMC17845		M. columbi	1	US	USA	Bindloss, AB	51	-110.1		TO-8514	10930	100	12871	Hills & Harington 2003
SVED74	KX027539	29171	Enk et al. 2016	UCMP04		M. sp	1	US	USA	San Antonio Creek, CA	38.2	-122.5		UCIAMS131697	19620	120	23540	Enk et al. 2016
SVEP7380	KX027558	21293	Enk et al. 2016	UCMP09		M. sp	1	US	USA	Whidbey Island, WA	48.1	-122.6		UCIAMS131698	19200	120	23136	Enk et al. 2016
SEP44	KX027494	21284	Enk et al. 2016	UCMP17		M. sp	1	US	USA	Beak (Bear?) Creek, OR	42.2	-122.7		UCIAMS131699	18510	100	22420	Enk et al. 2016
SSEP45	KX027540	29170	Enk et al. 2016	UCMP19		M. sp	1	US	USA	San Antonio Creek, CA	38.2	-122.5
SVEP49	KX027520	Hughes	Enk et al. 2016	UM22798		M. jeffersonii	1	US	USA	North of Assyria, MI	42.5	-85.1		UCIAMS131693	11100	35	13024	Enk et al. 2016
SEP11	KX027547	49826	Enk et al. 2016	UNSM01		M. sp	1	US	USA	Red Willow Fauna, Rw-102, NE	40.2	-100.4		UCIAMS131700	17070	70	20629	Enk et al. 2016
SSEP12	KX027548	49736	Enk et al. 2016	UNSM02		M. sp	1	US	USA	Red Willow Fauna, Rw-102, NE	40.2	-100.4		UCIAMS131701	12130	35	14038	Enk et al. 2016
SVEP1478	KX027550	2022	Enk et al. 2016	UNSM08		M. columbi	1	US	USA	Red Willow Fauna, Rw-102, NE	40.2	-100.4		UCIAMS131702	16160	80	19500	Enk et al. 2016
SVEP15	KX027551	49414	Enk et al. 2016	UNSM09		M. sp	1	US	USA	Little Sand Pit near McCook, Rw-110m, NE	40.2	-100.5		UCIAMS131703	11585	35	13451	Enk et al. 2016
SVEP72	KX027496	2125	Enk et al. 2016	UNSM13		M. columbi	1	US	USA	Beverly Gravel Pits, NE	40.3	-101		UCIAMS131704	10650	30	12689	Enk et al. 2016
SVEP1679	KX027546	1811	Enk et al. 2016	UNSM14		M. sp	1	US	USA	Trenton Reservoir, NE	40.2	-101.1		UCIAMS131705	33670	450	38528	Enk et al. 2016
SEP17	KX027552	1785	Enk et al. 2016	UNSM15		M. columbi	1	US	USA	Richardson Co, Big Nemaha R., NE	40.1	-95.9
SSEP18	KX027509	49033	Enk et al. 2016	UNSM16		M. sp (intermediate)	1	US	USA	Crappie Hole, NE	41.2	-101.8		UCIAMS131706	23590	130	27748	Enk et al. 2016
SEP19	KX027503	88535	Enk et al. 2016	UNSM21		M. columbi	1	US	USA	South Fork Big Nemaha R., NE	40.1	-95.8		UCIAMS131707	13850	45	16829	Enk et al. 2016
SVEP20	KX027553	1861	Enk et al. 2016	UNSM22		M. sp	1	US	USA	Palisade Sand Pit, NE	40.4	-101.4
SSEP25	KX027498	133081	Enk et al. 2016	UNSM27		M. primigenius	1	US	USA	Big Bone Lick, KY	38.9	-84.8		UCIAMS131708	13985	45	17016	Enk et al. 2016
SSEP26	KX027499	133082	Enk et al. 2016	UNSM29		M. primigenius	1	US	USA	Big Bone Lick, KY	38.9	-84.8		UCIAMS131709	12930	40	15457	Enk et al. 2016
SEP53	KX027500	133083	Enk et al. 2016	UNSM30		M. primigenius	1	US	USA	Big Bone Lick, YD	38.9	-84.8		UCIAMS131710	13215	40	15864	Enk et al. 2016
SSED27	KX027501	133084	Enk et al. 2016	UNSM31		M. primigenius	1	US	USA	Big Bone Lick, KY	38.9	-84.8		UCIAMS131711	13950	45	16978	Enk et al. 2016
SSED28	KX027502	133085	Enk et al. 2016	UNSM32		M. primigenius	1	US	USA	Big Bone Lick, KY	38.9	-84.8		UCIAMS131712	13860	40	16846	Enk et al. 2016
SVEP29	KX027510		Enk et al. 2016	UNSM33		M. sp (intermediate)	1	US	USA	Crappie Hole, NE	41.2	-101.8
SEP30	KX027511	133086	Enk et al. 2016	UNSM34		M. columbi	1	US	USA	Crappie Hole, NE	41.2	-101.8		UCIAMS131713	23670	190	27826	Enk et al. 2016
SEP31	KX027512	91547	Enk et al. 2016	UNSM35		M. sp	1	US	USA	Crappie Hole, NE	41.2	-101.8		UCIAMS131714	23800	140	27931	Enk et al. 2016
SVEP32	KX027497	1505	Enk et al. 2016	UNSM42		M. sp	1	US	USA	Biehl Farm, NE	40.8	-99.7		UCIAMS131715	15200	60	18454	Enk et al. 2016
EID15	KX027556	MPV	Enk et al. 2016	UW20579		M. sp	1	US	USA	Wyoming	43.2	-107.4		UCIAMS131716	38260	790	42400	Enk et al. 2016
EID26	KX027537	Rawlins, MCU	Enk et al. 2016	UW6368		M. columbi	1	US	USA	Near Rawlins, WY	41.5	-107.6		Average of 4	11560	60	13421	Haynes et al 2013
SVEP37	KX027557	Wenas Crk	Enk et al. 2016	WAST_01		M. sp	1	US	USA	Wenas Creek, WA	46.7	-120.6		WK-18064	13398	58	16131	Lubinski et al 2014
SEP64	KX027563		Enk et al. 2016	YG 130.2		M. sp	1	US	Canada	Quartz Creek, Yukon	63.8	-139		UCIAMS39891	36690	810	41529	Debruyne et al 2008
EID03	KX027564		Enk et al. 2016	YG 136.5		M. primigenius	1	US	Canada	Sulphur Creek, Yukon	63.7	-138.8
SEP61	KX027565		Enk et al. 2016	YG 173.10		M. primigenius	1	US	Canada	Ch'ijee's Bluff	67.5	-139.9		UCIAMS41492	>45400	infinite		Debruyne et al 2008
EID07	KX027566		Enk et al. 2016	YG 3.229		M. primigenius	1	US	Canada	Finning, Yukon	63.8	-138.3
EID05	KX027567		Enk et al. 2016	YG 3.256		M. primigenius	1	US	Canada	Finning, Yukon	63.8	-138.3		UCIAMS39115	28960	310	33424	Debruyne et al 2008
EID10	KX027568		Enk et al. 2016	YG 5.46		M. sp	1	US	Canada	Hunker Creek, Yukon	64	-139		UCIAMS41487	22430	140	26750	Debruyne et al 2008
10643	KX176750	TB188	Chang et al. 2017	MKh-O533 / ILC.08(10643)			1	RU	Russia	Wrangel Island	71	179		OxA 11841	25890	140	30142	Barnes_et al. 2007
10719	KX176752	TB95	Chang et al. 2017	Nag-99-O203			1	RU	Russia	Yakutia, Lena Delta, SW, Olenyok Channel near Nagym	72.9	123.4		GIN 10719	30200	400	34683	Barnes_et al. 2007
SP1021	KX176753		Chang et al. 2017	MKh-O438			1	RU	Russia	Bykovsky Peninsula	71.8	129.4		GIN 10245	29400	600	33822	Barnes et al. 2007
SP1022	KX176754		Chang et al. 2017	MKh-O435			1	RU	Russia	Bykovsky Peninsula	71.8	129.4		CAMS 158460/ GIN 10242	12845	50	15345	Chang et al 2017
SP1419	KX176756		Chang et al. 2017	MaK-O101			1	RU	Russia	Mammontoviy Klyk, Olenek-Anabar Reg., Siberia	73.6	117.1		CAMS 158459	17640	80	21311	Chang et al 2017
SP1421	KX176758		Chang et al. 2017	MKh-O468			1	RU	Russia	Bykovsky Peninsula, Siberia	71.8	129.4		KIA-27804	28720	(540/-500)	33022	Rompler et al. 2006
SP1422	KX176759		Chang et al. 2017	BL-O600-Z			1	RU	Russia	Bolshoy Lyakhovskiy Isl., Siberia	73.3	141.4
SP2218	KX176760		Chang et al. 2017	DM 13			1	RU	Russia	Wrangel Island	71.3	178.9
SP2220	KX176761		Chang et al. 2017				1	RU	Russia	Lemming River, in the north of the Wrangel Island	71.3	179.5		OxA-30171	7306	36	8104	Chang et al 2017
SP2222	KX176762		Chang et al. 2017	DM 18			1	RU	Russia	Wrangel Island	71.3	178.9		CAMS 158465	4115	30	4641	Chang et al 2017
SP2223	KX176763		Chang et al. 2017	DM 8			1	RU	Russia	Femur Station 10 (left), Wrangel Island	71.3	178.9		OxA-30172/30173	6891/6876	35/34	7713	Chang et al 2017
SP2225	KX176764		Chang et al. 2017	DM 32			1	RU	Russia	Niesv. River IV, Wrangel Island	71.3	178.9		OxA-30174	6647	35	7526	Chang et al 2017
SP741	KX176765		Chang et al. 2017				1	RU	Russia	Shestakova, Russia	58.5	68.5
SP744	KX176766		Chang et al. 2017				1	RU	Russia	Kochegur (near Shestakova, Russia)	58.5	68.5
SP2303	KX176780		Chang et al. 2017	SaQ204			1	EU	Germany	Dresden-Prohlis, Germany	51	13.8		OxA-30175	26360	220	30612	Chang et al 2017
SP2304	KX176781		Chang et al. 2017	SaQ431			1	EU	Germany	Liepsch-Ruhe, Dresden, Germany	51.1	13.7		OxA-30176	20390	120	24505	Chang et al 2017
SP2307	KX176783		Chang et al. 2017				1	EU	Germany	Golwitz, Poel Island, Germany	54	11.5		KIA 35747 OxA-30177	23900/25160	(130/210)	28756	Sommer & Benecke 2009
SP2386	KX176786		Chang et al. 2017	n.a			1	RU	Russia	Malta, Russia	52.8	103.5			>23000?	infinite		Chang et al. 2017
SP2387	KX176787		Chang et al. 2017	n.a			1	RU	Russia	Mallta, Russia	52.8	103.5			>23000?	infinite		Chang et al. 2017
SP2389	KX176788		Chang et al. 2017	n.a			1	RU	Russia	Mallta, Russia	52.8	103.5			>23000?	infinite		Chang et al. 2017
SP2401	KX176789		Chang et al. 2017	32572 (3)			1	EU	Russia	Kostenki (Kostyonki?)	51.4	39.1			32600	1100	37454	Chang et al. 2017
SP2411	KX176790		Chang et al. 2017	31615 (2)			1	EU	Russia EU?	Secrets Cave, M. Ural	59.4	57.8			12680?	180	15054	Chang et al. 2017
SP2415	KX176792		Chang et al. 2017	31615 (9)			1	EU	Russia EU?	Secrets Cave, M. Ural	59.4	57.8			12680?	180	15054	Chang et al. 2017
10235	KX176795	TB125	Chang et al. 2017	MKh-O621			1	RU	Russia	Yakutia, Lena Delta, SW Olenyok Channel, Sobo-Sise Island, Sobo-Sise	73	128.5		GIN 10235	19200	200	23186	Barnes_et al. 2007
10236	KX176796	TB128	Chang et al. 2017	MKh-O422			1	RU	Russia	Yakutia, Lena Delta, SE, Bykovskiy Peninsula, Mamontovy Khayata	71.8	129.4		GIN-10236	20200	100	24247	Barnes_et al. 2007
10244	KX176797	TB89	Chang et al. 2017	Mkh-O433			1	RU	Russia	Yakutia, Lena Delta, SE, Bykovskiy Peninsula, Mamontovy Khayata	71.8	129.4		GIN 10244	30300	600	34813	Barnes_et al. 2007
10247	KX176798	TB75	Chang et al. 2017	MKh-O429			1	RU	Russia	Yakutia, Lena Delta, SE, Bykovskiy Peninsula, Mamontovy Khayata	71.8	129.4		GIN 10247	28900	200	33389	Barnes_et al. 2007
10261	KX176799	TB201	Chang et al. 2017	MKh-O533			1	RU	Russia	Yakutia, Lena Delta, SE, Bykovskiy Peninsula, Mamontovy Khayata	71.8	129.4		GIN 10261	34000	500	38984	Barnes_et al. 2007
10264	KX176800	TB126	Chang et al. 2017	MKh-O381			1	RU	Russia	Yakutia, Lena Delta, SE, Bykovskiy Peninsula, Mamontovy Khayata	71.8	129.4		GIN 10264	24300	200	28487	Barnes_et al. 2007
10659	KX176801	TB78	Chang et al. 2017	BL-O865			1	RU	Russia	New Siberian Islands: Bol. Lyakhovsky Isl, S.coast W of Zimovye R mouth	73.3	141.4		GIN 10659	32500	500	36992	Barnes_et al. 2007
10703	KX176802	TB77	Chang et al. 2017	BL-O585			1	RU	Russia	New Siberian Islands: Bol. Lyakhovsky Isl, S.coast W of Zimovye R mouth	73.3	141.3		GIN 10703	40200	900	43558	Barnes_et al. 2007
11028	KX176803	TB181	Chang et al. 2017	ILC.04(11028)			1	RU	Russia	New Siberian Islands: Bol. Lyakhovsky Isl,	74	138		OxA-11748	36610	360	41558	Barnes_et al. 2007
JK2782	MF579946	M1SW	Fellows-Yates et al. 2017	8740		M. primigenius	1	EU	Switzerland	Kesslerloch	47.7	8.7	Magdalenian	OxA-10237	13980	110	16992	Napierala (2008)
JK2790	MF579947		Fellows-Yates et al. 2017	KrSp C2/2011/B5/5883		M. primigenius	1	EU	Poland	Kraków Spadzista, PL	50.1	19.9	Gravettian	Poz-48406	24480	190	28735	Wilczynski et al. (2015) Quat. Int.
JK2796	MF579948		Fellows-Yates et al. 2017	KrSp C2/2011/A6/6571		M. primigenius	1	EU	Poland	Kraków Spadzista, PL	50.1	19.9	Gravettian	Poz-48405	24680	200	28927	Wilczynski et al. (2015) Quat. Int.
JK2802	MF579949		Fellows-Yates et al. 2017	KrSp B1/G(-1)/2028		M. primigenius	1	EU	Poland	Kraków Spadzista, PL	50.1	19.9	Gravettian	-	-	-
JK2803	MF579950		Fellows-Yates et al. 2017	KrSp B1/F1/0937		M. primigenius	1	EU	Poland	Kraków Spadzista, PL	50.1	19.9	Gravettian	Poz-61263	24480	180	28738	Wojtal & Wilczyński (2015) in "A Gravettian Site in Southern Poland: Kraków Spadzista."
E460	MG334264		Pečnerová et al. 2017			M. primigenius	1	RU	Russia	Wrangel Island	71	179		LU‐2756	4400	40	4971	Pecnerova et al 2019
E465	MG334266		Pečnerová et al. 2017			M. primigenius	1	RU	Russia	Wrangel Island	71	179		LU‐4448	4120	110	4641	Pecnerova et al 2019
E468	MG334269		Pečnerová et al. 2017			M. primigenius	1	RU	Russia	Wrangel Island	71	179		LU‐2741	3730	40	4078	Pecnerova et al 2019
L158	MG334272		Pečnerová et al. 2017			M. primigenius	1	RU	Russia	Pineyveem River, Chukotka	68.2	165.9		OxA‐20046	12380	45	14460	Pecnerova et al 2019
L164	MG334273		Pečnerová et al. 2017			M. primigenius	1	RU	Russia	Pineyveem River, Chukotka	68.5	169.2		OxA-20048	13935	50	16954	Pecnerova et al 2019
M17	MG334278		Pečnerová et al. 2017			M. primigenius	1	RU	Russia	Wrangel Island	71	179		Ua‐13372	7510	80	8309	Pecnerova et al 2019
M23	MG334279		Pečnerová et al. 2017			M. primigenius	1	RU	Russia	Wrangel Island	71	179		LU‐4449	6560	60	7468	Pecnerova et al 2019
M26	MG334280		Pečnerová et al. 2017			M. primigenius	1	RU	Russia	Wrangel Island	71	179		LU‐2799	6260	50	7187	Pecnerova et al 2019
M28	MG334281		Pečnerová et al. 2017			M. primigenius	1	RU	Russia	Wrangel Island	71	179		GIN‐6988	5610	40	6375	Pecnerova et al 2019
P005	MG334283		Pečnerová et al. 2017			M. primigenius	1	RU	Russia	New Siberian Islands	75.3	145		GrA-65686	10920	50	12822	Pečnerová et al. 2017
Khroma	NA		Seguin-Orlando et al. 2015*			M. primigenius	1	RU	Russia	Khroma River, Yana-Indigirka lowland, Yakutia, Eastern Siberia	71.1	144.6			>45000	infinite		Maschenko et al. 2013
L082	PV138979	Kanchalan	van der Valk et al. 2021	Mammoth 4-010		M. primigenius	1	RU	Russia	Chukotka, South, Kanchalan River, Kanchalan	65.5	177.3		OxA-21034 (P24758)	19910	75	23922	van der Valk et al. 2021
GM20	EU153450		Gilbert et al. 2008	LDR-P72	Lena Delta Reserve	M. primigenius	2	RU	Russia	Bolshoy Lyakhovsk(i)y Isl.	73.6	142.9		OxA 19608	>63500	infinite		Gilbert et al. 2008
GM21	EU153451		Gilbert et al. 2008	LDR-P73	Lena Delta Reserve	M. primigenius	2	RU	Russia	Bolshoy Lyakhovsk(i)y Isl.	73.2	143.6		OxA 19609	>58000	infinite		Gilbert et al. 2008
GM25	EU153453		Gilbert et al. 2008	F-0299	Ice Age Museum	M. primigenius	2	RU	Russia	Bolshaya Chukochya River, Russia	69.8	157.7		OxA 19610	59300	2700	60495	Gilbert et al. 2008
10717	KX176751	TB94	Chang et al. 2017	BL-O308			2	RU	Russia	New Siberian Islands: Bol. Lyakhovsky Isl, S.coast W of Zimovye R mouth	73.3	141.3		GIN 10717	43600	1000	46171	Barnes et al. 2007
SP1349	KX176755		Chang et al. 2017				2	RU	Russia	Bolshaya Kolopatkaya River, Kolyma Lowland, Yakutia Sakha, Siberia. V close to Cherskii, at small river (Big Grouse).	68.7	161.4		KIA 27805	42960	1750	46101	Roempler et al. 2006
SP1420	KX176757		Chang et al. 2017	NS-OgK-O271			2	RU	Russia	Oyagossky Yar, Siberia	72.7	143.5		KIA-27803	40700	(2110/-1670)	44600	Rompler et al. 2006
Oimyakon	MG334282	MPP, SID04-11	Palkopoulou et al. 2015 in Pečnerová et al. 2017	2006/001-2		M. primigenius	2	RU	Russia	Ol’chan mine, Oimyakon, Northern Yakutia	63.5	142.8		GrA-30727	41300	(+900-650)	44235	Debruyne et al 2008
SSEP75	KX027508		Enk et al. 2016	CMNH40031		M. sp	3	US	Canada	Old Crow, Yukon	68.1	-139.8
MPS	KX027526	SID36-10, Lyuba	Enk et al. 2016	HP1095		M. cf primigenius	3	RU	Russia	Yuribei R., Yamal Peninsula	68.9	69.5		GrA-41246	41910	(+550-450)	44719	Fisher et al 2012
SEP66	KX027531	NMC-42292	Enk et al. 2016	NMC-42292		M. primigenius	3	US	Canada	Dawson Area, Yukon	64.1	-139.4		AA17535	37920	2700	43069	Debruyne et al 2008
EID20	KX027560		Enk et al. 2016	YG 180.40		M. sp	3	US	Canada	Old Crow; CRH-94, Yukon	68.1	-139.8
EID18	KX027561		Enk et al. 2016	YG 180.41		M. sp	3	US	Canada	Old Crow; CRH-94, Yukon	68.1	-139.8
SP1144	KX176767		Chang et al. 2017				3	RU	Russia	Strashnaya cave, Altai	51.1	83		CAMS 158463	45700	infinite		Chang et al 2017
SP1145	KX176768		Chang et al. 2017				3	RU	Russia	Ust Kanskaya-Cave 4km SE of village Ust-Kan, RHS bank of Tcharysh River. On Beliy Kamen (White Stone Mountain), Altai.	50.9	84.8
SP1414	KX176769		Chang et al. 2017				3	EU	Germany	Siegsdorf, Germany	47.8	12.6		KIA 14407 / OxA-30164	>46200 / 45180	(1130/-990)	47706	Rosendahl et al. 2005 (KIA date)
SP167	KX176770		Chang et al. 2017				3	EU	Germany	Herne West, Germany	51.5	7.2
SP1785	KX176771		Chang et al. 2017				3	AS	China	Yong an chun site nr Harbin, river bed, (1st site), Heilongjiang Province, China	45.7	126.7		OxA-30165	>50200	infinite		Chang et al 2017
SP2013	KX176772		Chang et al. 2017	trenched 20/08/2007			3	EU	Netherlands	North Sea	56.5	3.5
SP2014	KX176773		Chang et al. 2017	trenched 28/07/2007			3	EU	Netherlands	North Sea	56.5	3.5		OxA-30167	40100	1200	43613	Chang et al 2017
SP2015	KX176774		Chang et al. 2017	trenched 28/08/2007			3	EU	Netherlands	North Sea	56.5	3.5		OxA-30168	>44800	infinite		Chang et al 2017
SP2016	KX176775		Chang et al. 2017	trenched 28/07/2007			3	EU	Netherlands	North Sea	56.5	3.5		CAMS 158600				Chang et al 2017
SP2017	KX176776		Chang et al. 2017	trenched 27/08/2007			3	EU	Netherlands	North Sea	56.5	3.5		OxA-30169	>45000	infinite		Chang et al 2017
SP2283	KX176777		Chang et al. 2017				3	EU	Germany	Saulgau, Germany	48	9.5		HV 25826	25025	175	29296	Chang et al 2017
SP2284	KX176778		Chang et al. 2017				3	EU	Germany	Schwenningen, Germany	48.1	8.5		OxA-30179	>45400	infinite		Chang et al 2017
SP2293	KX176779		Chang et al. 2017	L212			3	EU	Belgium	Belgium	50.5	4.5		CAMS 158464	>44400	infinite		Chang et al 2017
SP2305	KX176782		Chang et al. 2017	SaQ18			3	EU	Germany	Pima, Germany	51	14		OxA-30137	39000	1000	42863	Chang et al 2017
SP2308	KX176784		Chang et al. 2017	SaQ746			3	EU	Germany	Schieritz/ Lommatzsch, Germany	51.2	13.4		OxA-30178	27410	250	31415	Chang et al 2017
AlexKrimf	KX176785	SPKrim	Chang et al. 2017				3	EU	Ukraine	Emine Bair Khosar, Krim Peninsula	44.8	34.3
SP2412	KX176791		Chang et al. 2017	31615 (3)			3	EU	Russia EU?	Secrets Cave, M. Ural	59.4	57.8
SP2416	KX176793		Chang et al. 2017	34760			3	EU	Russia EU?	Medvezhiya Cave, N. Ural	62	58.7
SP2453	KX176794		Chang et al. 2017	Collected 1963			3	EU	Ukraine	Dnepr River, Ukraine	51.7	30.6
JK2760	MF579931		Fellows-Yates et al. 2017	HF_23447_77_410_IIc		M. primigenius	3	EU	Germany	Hohle Fels, DE	48.4	9.8	Gravettian	OxA-33481	28890	310	33324	Fellows-Yates et al 2017
JK2761	MF579932		Fellows-Yates et al. 2017	HF_77642_110_1254_IIcf		M. primigenius	3	EU	Germany	Hohle Fels, DE	48.4	9.8	Gravettian	-	-	-
JK2762	MF579933		Fellows-Yates et al. 2017	GK_1166_24_272_IIa		M. primigenius	3	EU	Germany	Geißenklösterle, DE	48.4	9.8	Aurignacian	OxA-33478	34050	550	39049	Fellows-Yates et al 2017
JK2764	MF579934		Fellows-Yates et al. 2017	GK_4215_45_21_IIa		M. primigenius	3	EU	Germany	Geißenklösterle, DE	48.4	9.8	Aurignacian	OxA-33479	34150	550	39210	Fellows-Yates et al 2017
JK2765	MF579935		Fellows-Yates et al. 2017	HF_23845_68_2306_IIe		M. primigenius	3	EU	Germany	Hohle Fels, DE	48.4	9.8	Aurignacian/Gravettian	KIA-8964	29560	240	34114	Conard & Bolus (2003) J. Hum. Evol.
JK2766	MF579936		Fellows-Yates et al. 2017	HF_62404_24_1474_Va		M. primigenius	3	EU	Germany	Hohle Fels, DE	48.4	9.8	Aurignacian	KIA-35460	32370	280	36706	Conard & Bolus (2008) J. Hum. Evol.
JK2768	MF579937		Fellows-Yates et al. 2017	HF_34041_76_879_IIb		M. primigenius	3	EU	Germany	Hohle Fels, DE	48.4	9.8	Gravettian	OxA-33482	28740	300	33086	Fellows-Yates et al 2017
JK2769	MF579938		Fellows-Yates et al. 2017	GK_2869_36_137_IIa		M. primigenius	3	EU	Germany	Geißenklösterle, DE	48.4	9.8	Aurignacian	OxA-33480	33650	550	38490	Fellows-Yates et al 2017
JK2770	MF579939		Fellows-Yates et al. 2017	HF_28284_66_1219_IIcf		M. primigenius	3	EU	Germany	Hohle Fels, DE	48.4	9.8	Gravettian	OxA-33483	28760	300	33120	Fellows-Yates et al 2017
JK2771	MF579940		Fellows-Yates et al. 2017	GK_1216_24_323_IIb		M. primigenius	3	EU	Germany	Geißenklösterle, DE	48.4	9.8	Aurignacian	-	-	-
JK2772	MF579941	M2_HF	Fellows-Yates et al. 2017	HF_70889_11_931_Vab		M. primigenius	3	EU	Germany	Hohle Fels	48.4	9.8	Aurignacian	OxA-33484	34300	600	39407	Fellows-Yates et al 2017
JK2773	MF579942		Fellows-Yates et al. 2017	HF_40668_87_270_IIIb		M. primigenius	3	EU	Germany	Hohle Fels, DE	48.4	9.8	Aurignacian	OxA-33485	31900	450	36278	Fellows-Yates et al 2017
JK2774	MF579943		Fellows-Yates et al. 2017	GK_29813_98_311_It		M. primigenius	3	EU	Germany	Geißenklösterle, DE	48.4	9.8	Gravettian	-	-	-
JK2779	MF579944		Fellows-Yates et al. 2017	GK_28574_98_231_It		M. primigenius	3	EU	Germany	Geißenklösterle, DE	48.4	9.8	Gravettian	-	-	-
JK2780	MF579945		Fellows-Yates et al. 2017	GK_32549_120_286_It		M. primigenius	3	EU	Germany	Geißenklösterle, DE	48.4	9.8	Gravettian	OxA-5228	28500	550	32765	Housley et al. (1997) Proc. Prehist. Soc.
L286	PV138993	Scotland	van der Valk et al. 2021	V5123		M. primigenius	3	EU	Scotland	near Kilmarnock	55.6	0.4		OxA-20051 (P23367)	45850	750	48264	van der Valk et al. 2021
P043	PV139005	Chukochya	van der Valk et al. 2021	PIN-3341-737		M. primigenius	3	Siberia	Russia	Bolshaya Chukochya River	69.6	157.2	Late Olyorian	NA	NA	NA			0.5-0.8 Ma
AB443879	AB443879					L. africana	NA				NA	NA
DQ316069	DQ316069					L. africana	NA				NA	NA
EF588275	EF588275					E. maximus	NA				NA	NA
JN673263	JN673263					L. cyclotis	NA				NA	NA
JN673264	JN673264					L. cyclotis	NA				NA	NA
KJ557424	KJ557424					L. cyclotis	NA				NA	NA
KY616976	KY616976					L. cyclotis	NA				NA	NA
KY616978	KY616978					L. cyclotis	NA				NA	NA
KY616979	KY616979					L. cyclotis	NA				NA	NA
NC000934	NC000934					L. africana	NA				NA	NA
NC005129	NC005129					E. maximus	NA				NA	NA
P033	PV139002	Adycha	van der Valk et al. 2021	PIN-3723-511		M. trogontherii-like	NA	Siberia	Russia	Adycha river, Oskhorkokh locality	67.5	135.7	Early Olyorian	NA	NA	NA			1.2-0.8 Ma
P037	PV139004	Krestovka	van der Valk et al. 2021	PIN-3491-3		M. trogontherii-like	NA	Siberia	Russia	Krestovka river	68.1	157.7	Early Olyorian	NA	NA	NA			1.2-0.8 Ma
E464	MG334265		Pečnerová et al. 2017			M. primigenius		RU	Russia	Wrangel Island	71	179		Ua-13375	4210	70	4725	Pecnerova et al 2019
E466	MG334267		Pečnerová et al. 2017			M. primigenius		RU	Russia	Wrangel Island	71	179		GIN-6985	3920	40	4352	Pecnerova et al 2019
E467	MG334268		Pečnerová et al. 2017			M. primigenius		RU	Russia	Wrangel Island	71	179		AA40665	3905	47	4333	Pecnerova et al 2019
E469D	MG334270		Pečnerová et al. 2017			M. primigenius		RU	Russia	Wrangel Island	71	179		Ua-13366	3685	60	4024	Pecnerova et al 2019
E470	MG334271		Pečnerová et al. 2017			M. primigenius		RU	Russia	Wrangel Island	71	179		LU-3511	37080	1650	41760	Pecnerova et al 2019
L386	MG334274		Pečnerová et al. 2017			M. primigenius		RU	Russia	Wrangel Island	71	179		Ua-13374	6410	90	7328	Pecnerova et al 2019
L410	MG334275		Pečnerová et al. 2017			M. primigenius		RU	Russia	Wrangel Island	71	179		OxA-31180	12370	55	14448	Pecnerova et al 2019
L459	MG334276		Pecnerova et al. 2017			M. primigenius		RU	Russia	Wrangel Island	71	179		OxA-30117	6148	32	7051	Pecnerova et al 2019
L468	MG334277		Pečnerová et al. 2017			M. primigenius		RU	Russia	Wrangel Island	71	179		OxA-30122	7711	36	8488	Pecnerova et al 2019
P009	MG334284		Pečnerová et al. 2017			M. primigenius		RU	Russia	New Siberian Islands	75.3	145		GrA-65689	13030	60		Pečnerová et al. 2017
P011	MG334285		Pečnerová et al. 2017			M. primigenius		RU	Russia	Taimyr Peninsula	73.8	102		GrA-65691	10240	50		Pečnerová et al. 2017
NC007596	NC007596	DQ188829	Krause et al. 2006			M. primigenius		RU	Russia	Berelekh, Yakutia, Siberia	71.4	141.9		KIA25289	12170	50		Krause et al. 2006

## Sheet: S3
Table S3. Inferred ages for the undated samples using the single-sample dating approach
Lab/sample ID	mean	stdev	95%HPD_lower	95%HPD_upper	95%HPD_range	ESS
P037 (Krestovka)	1.39449e+06	176455	1.06718e+06	1.75479e+06	343805	612.503
P035	1.20181e+06	153727	903823	1.50207e+06	299123	609.602
P045	1.16897e+06	147127	888009	1.4632e+06	287594	584.599
P033 (Adycha)	1.05449e+06	143818	785293	1.34212e+06	278413	711.271
P043 (Chuckochya)	696687	80152.9	541419	850858	154719	555.482
L171	522904	66459.6	396456	654928	129236	686.153
L169	521949	65299.5	396631	651251	127310	741.054
L168	451965	74684.1	313821	604434	145306	1046.51
P048	246646	42496.6	165838	331837	82999.5	1125.56
MD228	215888	48328.1	124213	312230	94008.5	2249.06
L172	196285	44336.6	110991	283716	86362.2	1882.07
EID18	169905	54980.7	64487.6	276272	105892	5295.38
GM20	163088	41455.9	88117.4	243041	77462	4142.2
MD227	153441	34370.3	87119.8	220816	66848	2652.47
SP1145	144991	32875.4	78570.3	205736	63582.6	4053.01
TB161	132451	38371.7	55936.3	205811	74937.2	4215.99
L263	128799	38473.7	54446.7	204916	75234.6	4260.75
SEP61	121573	18580.9	85538.7	156387	35424.3	1377.08
L088	116156	17750.5	81954.1	151093	34569.5	718.012
EID11	113698	17629.2	81060.1	149171	34055.2	1576.45
Khroma	103899	20750	62276	144079	40901.7	2050.36
AlexKrimf	99227.9	28695.8	44534	156020	55742.9	5857.07
SP1785	95943.2	45901.2	20495	186634	83069.6	365.431
EID20	92293.1	41822.3	16492.3	177729	80618.6	4342.03
L258	90511.2	15825.8	58562.3	120546	30991.9	1684.22
SP167	87896	27194.2	35270.6	137841	51285.4	964.036
TB159	87285.8	21529.9	44931.4	129798	42433.3	5110.24
SP2015	83896.7	16358.2	54992.7	118090	31548.4	3181.14
SP2016	83392.7	15665.4	53515	113440	29962.7	2127.97
MD177	80499.7	15874.8	49103.2	111539	31217.8	2074.49
EID13	69310.9	25975.2	15440.3	118748	51653.8	6514.95
SP2293	67121.4	23692.6	17201.7	109651	46224.5	838.704
SSEP45	63097.6	30372	2602.23	114939	56168.6	6518.63
GM5	61333.6	19437.6	22907.8	97582.1	37337.1	5925.85
GM25	61232.1	15032.7	27284.8	88474.2	30594.7	4559.29
SP2453	61170.4	18236.1	26585.6	96676.7	35045.5	5207.9
SEP01	60962.8	16098.4	29000.7	91035.6	31017.4	5269.67
SSEP75	58342	4127.22	51297.2	66902.8	7802.77	4336.69
MD229	56943.5	16740.1	22638.8	89924.9	33643.1	6586.11
TB129	56286.5	24782.9	3699.68	99263.3	47781.8	7331.46
SVEP29	50096.5	26057	1084.55	93939.4	46427.4	6670.36
SP744	49576.4	20011.3	7995.25	84759.7	38382.2	6525.98
L317	47431.2	31707.3	1004.47	104368	51681.6	6549.91
TB93	45451.4	8660.82	27028.7	64018	18494.7	4283.99
SP741	43870.3	19017.5	5904.42	77141.9	35618.7	5967.74
GM21	43140.5	24119.1	1151.46	84473.5	41661	7620.89
SP2013	42359.1	12701.2	15769.5	66272.7	25251.6	8470.66
JK2774	40468	13490.8	12186.5	69187.5	28500.5	2329.87
TB92	39784.9	17487.3	3910.21	70716.8	33403.3	8095.03
EID07	38945.6	19167.7	1700.25	70541.8	34420.8	7053.73
SP1422	38816.2	19775.3	1144.95	72441.7	35648.4	8167.37
SP2284	38626.5	16022	4310.45	67382.6	31536.1	6033.2
SP2017	38243.1	11731.9	14632.2	60263.3	22815.6	9534.01
GM22	36562.9	13956.3	6619.5	63615.1	28497.8	5738.47
JK2771	36242	8365.76	17609.2	52387.9	17389.3	7038.49
GM1	35678.5	10097.1	15693.6	55663.4	19984.9	1104.6
SP1144	35306.9	13532.2	7049.63	60860.7	26905.6	5577.15
L120	35119.1	17690.7	1034.95	65388.7	32176.9	8514.96
SP2415	34852.5	18827	1063.25	66126.4	32531.6	6192.77
JK2761	33288.2	9936.94	10682.4	52696.5	21007	7194.77
JK2779	31431.8	7802.99	13872.8	46045.1	16086.2	7967.57
EID03	27167.8	9094.34	8260.36	45824.5	18782	2490.35
SP2386	26022.2	14032.7	1060.03	49949.6	24444.8	7445.57
SVEP08	26007.1	9391.62	5634.27	44396.9	19381.3	6038.32
JK2802	24645.9	9416.35	4288.52	42065.8	18888.6	7915.69
SP2416	24088.5	17029.2	1061.36	55770.1	27354.4	4317.05
EEP41	23297	14932.7	1020.77	51233.1	25106.1	6969.98
SVEP20	20430.9	11921.5	1186.51	42214.3	20513.9	5084.86
SEP17	17721.7	12181.7	1074.18	40834.5	19880.2	8248.63
SP2389	17314.4	8465.64	1185.56	31386.1	15100.3	5207.48
SP2412	16825.7	12739	1013.49	42156.8	20571.6	7024.79
SP2387	16050	10469.1	1084.86	36248.5	17581.8	6904.2
SP2411	15959.6	8797.31	1289.16	31287.8	14999.3	8585.25
SVEP48	11260.5	7421.16	1009.62	24956.2	11973.3	6620.38
SP2218	5310.96	3709.23	1007.03	13055	6023.99	7342.1
